# Supplementary material for: An In Silico Approach toward the Appropriate Absorption Rate Metric in Bioequivalence
Source: Pharmaceuticals (Basel). 2023 May 10;16(5):725. doi: 10.3390/ph16050725 (PMC10221334; doi:10.3390/ph16050725)
Supplement: Supplementary file 1 [file pharmaceuticals-16-00725-s001.zip]

Archive with 1 entries (1 files):
- pharmaceuticals-2366126-supplementary.xlsx
