# Supplementary material for: An In Silico Approach toward the Appropriate Absorption Rate Metric in Bioequivalence
Source: Pharmaceuticals (Basel). 2023 May 10;16(5):725. doi: 10.3390/ph16050725 (PMC10221334; doi:10.3390/ph16050725)
Supplement: Supplementary file 1 [file pharmaceuticals-16-00725-s001.zip › pharmaceuticals-2366126-supplementary.xlsx]

## Sheet: Sheet1
INPUT			OUTPUT					Intermediate calculations
Time	Concentration		Cmax	Tmax	AS	ASw		ASi	ASwi
0	0		19.1	4	4.45	3.093		0.72	0.72
0.5	0.36							5.58	4.8825
1	3.15							10.05	7.5375
2	13.2							3.4	1.7
3	16.6							2.5	0.625
4	19.1
6	15.2
8	12.2
12	9.6
24	6.84
48	5.63
96	3.62
